# Supplementary material for: Comparison of properties determined using electromechanical assessment (Arthro-BST™) with macroscopic and histological properties in symptomatic human articular cartilage of the hip
Source: Arthritis Res Ther. 2021 Aug 31;23:227. doi: 10.1186/s13075-021-02611-x (PMC8406846; doi:10.1186/s13075-021-02611-x)
Supplement: Supplementary file 1 — Additional file 1. Individual scoring data of the ICRS classification. [file 13075_2021_2611_MOESM1_ESM.xlsx]

## Sheet: Sheet1
ICRS classification
Observer 1	Observer 2
1	1
1	1
2	2
3	3
2	2
1	1
1	1
2	2
3	3
2	2
2	2
3	3
1	1
2	2
1	1
2	2
3	3
2	2
3	3
2	4
2	2
1	1
3	3
3	3
4	4
3	3
2	2
2	2
4	4
4	4
4	4
1	1
1	1
1	1
1	1
1	1
4	4
2	2
2	2
2	2
3	3
3	3
3	3
1	1
1	1
2	1
2	1
3	3
1	1
1	1
1	1
1	1
1	1
2	2
3	3
4	4
4	4
1	2
1	1
1	1
1	1
