# Supplementary material for: Comparison of properties determined using electromechanical assessment (Arthro-BST™) with macroscopic and histological properties in symptomatic human articular cartilage of the hip
Source: Arthritis Res Ther. 2021 Aug 31;23:227. doi: 10.1186/s13075-021-02611-x (PMC8406846; doi:10.1186/s13075-021-02611-x)
Supplement: Supplementary file 2 — Additional file 2. Individual scoring data of the modified Mankin score. [file 13075_2021_2611_MOESM2_ESM.xlsx]

## Sheet: Sheet1
Modified Mankin score	Structure	Cellularity	Matrix staining	Tidemark	Total	Structure	Cellularity	Matrix staining	Tidemark	Total
	Observer 1					Observer 2
	0	0	1	0	1	0	0	1	0	1
	1	1	1	0	3	3	1	2	0	7
	4	3	2	0	9	3	3	2	1	9
	3	1	1	0	5	2	1	0	1	4
	1	3	3	1	8	1	3	3	1	8
	0	2	2	1	5	1	1	1	1	4
	3	4	4	1	12	6	4	4	1	15
	1	1	1	0	3	1	0	0	0	1
	2	1	1	0	4	1	1	1	1	4
	1	2	2	0	5	1	1	2	0	5
	2	2	1	0	5	1	2	2	0	6
	2	1	1	0	4	2	3	2	0	7
	1	2	2	1	6	2	2	1	1	6
	1	1	2	0	4	1	1	1	0	3
	1	1	0	0	2	2	2	2	0	7
	0	1	0	0	1	0	1	0	0	1
	3	3	2	0	8	2	2	2	0	7
	2	1	1	1	5	3	2	1	1	7
	2	3	2	0	7	2	2	2	0	6
	6	4	4	1	15	6	4	4	1	15
	3	3	3	1	10	1	3	2	1	7
	2	2	2	1	7	0	1	1	1	3
	1	1	1	0	3	1	0	0	0	2
	3	3	1	1	8	4	3	1	1	8
	6	4	4	1	15	6	4	4	1	15
