# Supplementary material for: Comparison of properties determined using electromechanical assessment (Arthro-BST™) with macroscopic and histological properties in symptomatic human articular cartilage of the hip
Source: Arthritis Res Ther. 2021 Aug 31;23:227. doi: 10.1186/s13075-021-02611-x (PMC8406846; doi:10.1186/s13075-021-02611-x)
Supplement: Supplementary file 3 — Additional file 3. Individual scoring data of the OARSI histopathological system. [file 13075_2021_2611_MOESM3_ESM.xlsx]

## Sheet: Sheet1
OARSI histopathological system
Observer 1	Observer 2
0	0
1	1
5	3
3	2
1	0
1	0
1	1
0	0
5	5
2	1
2	2
2	3
2	1
2	1
1	0
1	0
5	2
2	1
5	3
5	5
5	5
2	1
2	2
5	4
5	5
